# Supplementary material for: Transcriptomic and Metabolomic Profiling in Helicobacter pylori–Induced Gastric Cancer Identified Prognosis- and Immunotherapy-Relevant Gene Signatures
Source: Front Cell Dev Biol. 2021 Dec 24;9:769409. doi: 10.3389/fcell.2021.769409 (PMC8740065; doi:10.3389/fcell.2021.769409)
Supplement: Supplementary file 11 [file Table1.XLSX]

## Sheet: Sheet1
860 metabolism-related genes (MRGs)	44 HP associated MRGs	25 metabolic signature genes
APRT	APRT	PAPSS1
TSTA3	TSTA3	AKR1B1
OPLAH	OPLAH	PAFAH1B1
DGKZ	DGKZ	PIK3CA
B4GALT2	B4GALT2	LDHB
DGKI	DGKI	DEGS1
ENTPD2	ENTPD2	BLVRA
CDS2	CDS2	TSTA3
PYGB	PYGB	OPLAH
PAPSS1	PAPSS1	DGKZ
PI4KB	PI4KB	ENTPD2
PC	PC	PC
PCYT2	PCYT2	OGDH
DGAT2	DGAT2	CRLS1
AGPAT2	AGPAT2	ITPA
AKR1B1	AKR1B1	ASS1
OGDH	OGDH	PMM2
CRLS1	CRLS1	BDH1
ITPA	ITPA	IDH2
ASS1	ASS1	SGPP2
GPX2	GPX2	CANT1
PMM2	PMM2	GMPPA
PAFAH1B1	PAFAH1B1	DEGS2
BDH1	BDH1	ENTPD6
PDHB	PDHB	GSS
SMPD2	SMPD2
NADSYN1	NADSYN1
PIK3CA	PIK3CA
IDH2	IDH2
ALOX15	ALOX15
SGPP2	SGPP2
LDHB	LDHB
CA3	CA3
LYPLA2	LYPLA2
CANT1	CANT1
ACSS1	ACSS1
GMPPA	GMPPA
DEGS2	DEGS2
DEGS1	DEGS1
ENTPD6	ENTPD6
TAZ	TAZ
GSS	GSS
BLVRA	BLVRA
DGKH	DGKH
ADO
PPOX
COX15
NMNAT3
TYRP1
ACACB
ENPP6
WARS2
POLR2D
MTMR6
OXCT1
ALDOC
CYP1A2
CYP2F1
DTYMK
POLR3B
SMS
MBOAT2
GUCY2F
MDH2
POLD2
ALDH1B1
GART
ALAS1
AK2
PAICS
SORD
NT5M
PDHA2
ACYP1
NT5C3A
CAD
GALK1
GPD2
MDH1
SPHK2
POLR2J2
ECI2
PGP
CYP2U1
POLE3
BAAT
GSTM5
FMO2
IMPDH1
GPX3
MARS2
IMPDH2
ADH5
PNPLA4
CHIA
CKMT2
CTH
NOS3
PDE8B
RDH16
SRR
UGP2
UGT1A6
OAT
B4GALT1
ASMT
GCLM
PLCB4
ADCY1
HK2
AK7
MINPP1
ADCY10
PSAT1
HPGDS
ACSL6
DGUOK
PLCD3
AGXT
AACS
HNMT
GGT1
POLR1A
INMT
POLR2L
PDE6C
SUOX
PFKFB1
UCKL1
AFMID
POLR1E
TXNDC12
NPR1
ADK
NEU3
GAD1
GNPAT
PYCR1
PEMT
POLA1
LDHA
ISYNA1
DNMT1
POLR3H
PLCB1
PLA2G2F
MTMR1
GSTM4
INPP5J
FADS2
PDHA1
CSAD
PDE11A
GSTZ1
GOT2
CTPS1
POLE2
PNMT
ME2
NME3
SMPD1
LDHAL6A
AOC3
POLR2F
FECH
PGM2
AGPS
CDO1
ADH1B
NME5
PTGIS
DAO
NT5C2
ENOPH1
EARS2
GLUD2
AK3
PHOSPHO1
PRIM2
ACHE
SARDH
POLR2H
POLD1
PDE6D
PHPT1
PLCD4
GGCT
GPX7
GCK
ADCY2
INPPL1
POLR2I
GSTO2
MAT1A
TPI1
TPH1
INPP5A
PGM3
UMPS
UPB1
PDE6A
MPI
CYP2A13
SYNJ1
DMGDH
PMM1
ACACA
ALOX12B
INPP4A
TXNRD1
ADCY5
NUDT5
GMPS
PDE5A
ITPKB
CYP1B1
CS
CHKB
SAT2
ADCY4
AANAT
SGPL1
SRM
ADCY8
HAO2
GGT5
HADHB
PYGM
AGPAT1
HDC
POLD3
GLS2
RRM1
DLD
HAGH
DGKD
PTDSS2
RDH5
PNPT1
CTPS2
UROS
GNPDA1
HPRT1
CHAT
CYP1A1
CYP2E1
TXNRD2
FMO3
DLAT
GAA
APIP
ALLC
ACSM5
SHMT2
L2HGDH
GCAT
LPGAT1
CBR3
PIP4K2A
NT5E
GNMT
NT5C
AOC2
ACSL3
G6PD
ETNK2
MTHFD2L
BST1
CKB
NME1
FLAD1
ALDH7A1
PFKP
NUDT9
ACY1
CYB5R3
PLA2G3
HYI
AMD1
TK1
PNLIP
UPRT
MIOX
PSPH
PAPSS2
POLR2A
PAFAH1B2
PGD
LDHC
PLA2G2A
POLR3GL
MTMR7
PDE9A
GCDH
NADK
SCLY
ALOX12
POLA2
NPR2
FPGT
HAGHL
ALAS2
PTEN
PLA2G5
CYP26A1
MBOAT7
SPTLC1
COX10
PIK3C3
HMGCS1
ENPP1
ASPA
POLR2B
ATIC
CYB5R1
POLR1B
FTCD
MAOB
POLR3G
HMBS
PIP5K1A
DHODH
POLE4
POLR3D
MTHFD1L
PDE7B
HPD
LTC4S
UROC1
NME6
POLR3K
POLR1D
LYPLA1
POLR2K
PCCB
GYS2
ENPP2
GLUD1
POLE
ACAT2
MTR
GPI
PGM1
PAFAH1B3
UGCG
GOT1
ME3
P4HA1
PRPS2
FAH
ACP1
PPAT
PDE6B
CMAS
COMT
PRPS1L1
CHST12
PCCA
MMAB
PLA2G1B
ZNRD1
IPMK
NNT
TYMS
ACADM
PTGES2
CPT1A
GSTM3
ADCY9
PIK3CB
TPO
GALT
DCK
ALDOA
CYP2C8
UPP2
HEXA
CPOX
ACSS3
TRDMT1
DGKB
NEU2
PDE1C
PDE3A
UROD
METTL2B
PIP5K1C
ALDH1A3
POLR2E
UGT1A1
PI4KA
POLR1C
ALDH5A1
GUCY1A2
METTL6
SPTLC2
MIF
ALDH1A2
PNP
GYS1
PDE2A
CHDH
RRM2
DCT
SHMT1
PFAS
GUCY2D
CKM
HK1
ACP6
LPL
PIK3C2A
TRMT11
ACOT12
HCCS
GMPR2
HAO1
PTGS1
PTDSS1
PKM
MTHFD1
NOS1
MTMR2
PNPLA3
GSTP1
GNPDA2
POLR2J
PDE1A
DHDH
ADCY3
GPT2
TH
DHRS3
RDH11
PRIM1
SULT2B1
MTHFD2
ALDH4A1
OXCT2
MGST1
GMPR
NIT2
AHCYL1
MAT2A
ACADL
POLR3A
PLCG2
NME4
CDIPT
ACP2
BDH2
ARG1
ASNS
PTGDS
AMT
SI
DGKE
ACADS
CYP2B6
GBA3
INPP5B
UGT2B28
CNDP1
PRPS1
SULT1A1
UGT8
PDE4A
PIP4K2B
ACAA2
PLCB3
ALDH9A1
LIPG
CEL
UCK1
DGKA
GSTK1
G6PC
PLA2G12B
AKR1C4
ASL
NOS2
CA4
HMGCS2
RPE65
PDE3B
GSTM1
SUCLG1
MAOA
CYP4F2
NAT2
ENPP3
GSTM2
MPST
LCAT
CA1
AOC1
CBR1
PCK2
AADAT
MGAM
UGT2B17
NAGS
ALDOB
PLD1
GUSB
MGST2
TPH2
GUCY2C
ANPEP
GAMT
ADH4
AGMAT
CYP3A5
XDH
CPS1
ADA
GDA
GLYCTK
ACSL5
CA5B
ACSS2
DUT
CYP3A4
SULT1E1
ADCY6
FBP1
CES2
NEU4
PCK1
GGT6
CHPT1
GLS
ADH6
CYP3A43
KHK
CAT
CYP4F3
HADHA
FMO5
GNE
EPHX2
HAAO
ACAT1
CYP2J2
PRDX6
UXS1
PNLIPRP2
ACMSD
DGAT1
SULT1A2
OTC
IMPA1
GPD1
PIPOX
UGT2A3
LCT
RRM2B
ABAT
DGKG
DDC
NMNAT2
ECHS1
ACAA1
GALC
ACADVL
TREH
PIK3C2B
ACADSB
MGST3
AKR1C3
CA9
PCYT1A
PDE8A
SMPD3
IDH1
PLCE1
PIK3C2G
DHRS9
CYP2S1
GPT
CYP2C9
RDH12
GATM
PIP4K2C
LDHAL6B
POLD4
GALK2
AMPD1
ALDH3A1
AGL
ADH1C
ADH7
ACOX1
ACO1
ENTPD5
ALDH6A1
ALDH1A1
UAP1
ADH1A
LIPF
INPP5E
CYP2C18
NME7
ENTPD3
FBP2
ALAD
NAT1
AKR1C1
BLVRB
CHIT1
SUCLG2
CYP2C19
CA2
GPD1L
ALDH3A2
IMPA2
LPCAT4
ALDH3B1
RETSAT
CA14
GSTA1
MCEE
ME1
EHHADH
ALDH2
KDSR
FMO4
UGDH
UGT2B15
EPHX1
HGD
LDHD
ETNK1
HADH
GSTA3
ACSM1
AKR1B10
MLYCD
GPX4
GPAT2
PLCZ1
PDE6H
AK5
GLDC
OGDHL
MGLL
PDE4D
SEPHS1
CHST13
LCMT2
POLR3C
TK2
CBS
DDO
GPAM
DNMT3A
SGMS2
POLR3F
AHCY
PLCG1
ADSL
AGK
ARG2
INPP5K
PHGDH
INPP1
QPRT
LIPC
UGT2B4
ODC1
POLR2G
GLO1
CA6
DNMT3B
NMRK1
POLR2C
NANP
LALBA
PDE1B
PLA2G2E
CYP2A7
IPPK
CYP2A6
PRODH2
RDH8
PIKFYVE
G6PC2
DNMT3L
PLCB2
PLD2
PKLR
LPCAT2
CYP4A11
ACER1
NT5C1A
PDE6G
ITPK1
AZIN2
CA5A
GPX5
ENPP7
TAT
AGXT2
CA7
GAD2
PNLIPRP1
CYP2D6
RENBP
DBH
GK2
PLA2G6
SGMS1
FHIT
BPNT1
HIBCH
NMNAT1
GSR
AGPAT3
ITPKA
PLA2G12A
AHCYL2
GSTT2
MBOAT1
PLA2G2D
NANS
GFPT1
NEU1
TPMT
PIP5K1B
ACOX3
CDS1
ADI1
HMOX2
PCYT1B
CES5A
ARSA
GRHPR
PDE7A
GNPNAT1
PAFAH2
HMGCL
PFKL
GMDS
RDH10
GALE
HEMK1
PFKFB2
CPT1C
ECI1
GANC
ACER3
CA8
PFKM
AKR1A1
PLA2G4A
ACSM3
AK1
ALDH18A1
DGKQ
NUDT12
BHMT
ACY3
GUK1
TYR
CPT2
INPP4B
RFK
LPCAT3
ENTPD4
ACO2
AMDHD1
CMPK1
NAMPT
GAL3ST1
GK
GLA
NPL
PFKFB3
GCLC
PDE4B
PFKFB4
PLA2G7
ENTPD1
KMO
CERK
CYP26B1
SDS
PLA2G15
CA12
HAL
NNMT
TYMP
PIK3CG
ACSL1
KYNU
MTAP
AOX1
ALOX5
GGT7
B4GALT6
GFPT2
IL4I1
ACP5
AMPD2
HK3
NAGK
CDA
ASAH1
OCRL
GPX1
TDO2
GLUL
UPP1
PLCD1
IDO2
GSTA4
ALOX15B
FTH1
SUCLA2
ADCY7
NUDT2
PIK3CD
TBXAS1
LCLAT1
PTGS2
SEPHS2
SPHK1
LPCAT1
CMPK2
ACSL4
PTGES
GBE1
DPYS
SAT1
LAP3
ACSM2A
PYGL
ALDH3B2
LCMT1
CHKA
MAT2B
IDO1
CP
P4HA3
ADPRM
SGPP1
HMOX1
FMO1
SYNJ2
AGPAT4
PGS1
DCTD
PGM2L1
GSTO1
CHST11
HEXB
PDE10A
DPYD
CD38
AMPD3
