# Supplementary material for: Transcriptomic and Metabolomic Profiling in Helicobacter pylori–Induced Gastric Cancer Identified Prognosis- and Immunotherapy-Relevant Gene Signatures
Source: Front Cell Dev Biol. 2021 Dec 24;9:769409. doi: 10.3389/fcell.2021.769409 (PMC8740065; doi:10.3389/fcell.2021.769409)
Supplement: Supplementary file 15 [file Table5.XLSX]

## Sheet: Sheet1
gene	cluster	ACRG subtype	Gender	Age	T	N	M	Living status	DGKI	CDS2	PAPSS1	PI4KB	AKR1B1	PAFAH1B1	PDHB	PIK3CA	LDHB	DEGS1	BLVRA	APRT	TSTA3	OPLAH	DGKZ	B4GALT2	ENTPD2	PYGB	PC	PCYT2	DGAT2	AGPAT2	OGDH	CRLS1	ITPA	ASS1	GPX2	PMM2	BDH1	SMPD2	NADSYN1	IDH2	ALOX15	SGPP2	CA3	LYPLA2	CANT1	ACSS1	GMPPA	DEGS2	ENTPD6
GSM1523844	2	EMT	Male	<=65	T3-4	N1-3	M0	Alive	1.11401	1.84869	3.39247	1.97916	2.93492	2.48178	3.06191	1.76389	4.02198	2.8998	1.91831	2.51468	2.40429	1.93823	1.48008	1.99101	1.45223	1.63944	1.48264	1.72809	2.19344	2.30364	1.50029	1.91839	2.81366	2.50368	2.01147	2.43509	1.45181	1.99442	1.5507	2.34687	0.963306	2.20655	0.928548	2.28979	2.29503	1.39893	2.04052	1.44722	1.75562
GSM1523849	2	EMT	Male	<=65	T3-4	N1-3	M0	Dead	1.17053	2.10484	2.9957	2.01448	2.89604	2.43741	2.97518	1.98174	3.74884	2.98162	2.06632	2.38665	2.49359	1.73526	1.46981	1.91947	1.30378	1.62298	1.52467	1.56515	1.96715	2.20959	1.49127	1.97421	3.03927	3.02905	2.26277	2.06475	1.52886	1.74532	1.53526	2.28726	0.981746	1.68359	0.999385	2.29799	2.0812	1.4237	1.99068	1.34631	1.87295
GSM1523866	2	EMT	Female	>65	T3-4	N1-3	M1	Dead	1.15925	1.8636	3.16092	2.19551	3.02798	2.34915	2.9179	1.9254	3.669	3.25192	2.0601	2.56758	2.54223	1.68219	1.58551	1.9228	1.45306	1.64636	1.67064	1.86444	2.01316	2.36606	1.5369	1.87954	2.7271	2.84543	2.58456	2.45813	1.53857	2.05022	1.62443	2.11452	0.932745	2.07554	0.90606	2.21103	2.4262	1.42456	2.0903	1.66922	1.76616
GSM1523886	2	EMT	Male	<=65	T3-4	N1-3	M0	Dead	1.25275	1.9922	3.07751	2.04379	3.00731	2.35201	2.97188	1.92441	3.51911	2.9803	2.09525	2.49135	2.69406	1.8766	1.51238	1.8962	1.32713	1.77998	1.44801	1.69435	1.98008	2.17761	1.53917	1.92179	2.81658	3.05356	2.55751	2.35291	1.46069	1.8557	1.69312	2.19971	1.01925	2.09272	0.825422	2.25074	2.38262	1.37855	1.94573	1.68366	1.74434
GSM1523962	2	EMT	Male	<=65	T3-4	N1-3	M0	Dead	1.28579	2.02203	3.03058	2.03154	2.82754	2.37107	3.01947	1.89248	3.55034	2.95158	2.02243	2.40351	2.74472	1.81862	1.50291	1.90924	1.34159	1.69815	1.55313	1.66363	1.93385	2.42685	1.52951	2.03642	2.81081	2.95237	2.49532	2.34902	1.56026	1.91806	1.62465	2.29503	0.978946	1.70956	0.950509	2.17992	2.33981	1.44877	1.95956	1.69098	1.81507
GSM1523965	2	EMT	Male	<=65	T3-4	N1-3	M0	Dead	1.13951	2.00326	2.96061	2.12264	3.08434	2.34958	2.88519	1.8865	3.59147	2.9449	2.03615	2.41795	2.4032	1.78597	1.56378	1.83311	1.27166	1.80556	1.60908	1.67351	2.19984	2.29866	1.50614	1.90972	2.81227	2.64294	2.45882	2.27238	1.64548	2.01242	1.58843	2.31927	0.9372	1.5579	0.911344	2.32069	2.35129	1.42419	1.95695	1.45628	1.81507
GSM1523982	2	EMT	Male	<=65	T3-4	N1-3	M1	Dead	1.17992	2.03876	3.28142	2.10581	3.18502	2.42386	2.99526	1.83161	3.60986	2.98939	2.1274	2.4545	2.50524	1.75063	1.53482	1.99558	1.26503	1.70106	1.75293	1.54949	2.34073	2.22388	1.51862	1.87097	2.81658	2.8309	2.02588	2.35577	1.50248	1.94206	1.7386	2.26662	0.964008	1.5165	0.840171	2.32069	2.2703	1.39557	2.02663	1.53783	1.80061
GSM1523984	2	EMT	Male	<=65	T1-2	N1-3	M0	Alive	1.67653	1.84904	3.1623	2.13071	3.44934	2.57292	3.13417	1.7742	3.93704	2.40551	1.98852	2.24188	2.90996	1.38054	1.56122	2.15858	1.37682	1.65116	1.6032	1.62916	1.95983	2.06804	1.53593	1.82912	2.88519	2.82998	1.20479	2.31684	1.66577	1.8468	1.39506	1.78678	1.06118	1.19603	0.832513	2.4685	2.06108	1.37796	1.73497	1.27732	1.77739
GSM1524006	2	EMT	Female	<=65	T1-2	N1-3	M0	Dead	1.25811	2.13252	2.95597	2.06652	2.93605	2.37402	3.07482	2.01269	3.67866	3.00855	2.08803	2.46423	2.71345	1.83327	1.47461	1.96279	1.35832	1.8635	1.40701	1.67437	1.5768	2.20292	1.48418	2.04793	2.79816	2.81975	2.33137	2.19923	1.53037	1.94115	1.6175	2.3038	0.988363	1.46396	0.935704	2.12231	2.15915	1.451	1.82329	1.61827	1.96925
GSM1524029	2	EMT	Female	<=65	T3-4	N1-3	M0	Dead	1.12087	2.17595	3.06249	2.21397	2.90773	2.33333	3.01715	1.70206	3.77716	2.89097	1.93134	2.41671	2.91655	2.04573	1.51964	1.92432	1.42013	2.0464	1.72209	1.77145	1.73874	2.30755	1.52735	1.91045	2.92847	2.93229	2.57235	2.38539	1.61346	1.90373	1.68575	2.68332	1.08801	1.7131	1.05011	2.35591	2.22701	1.58312	2.04028	1.60503	1.94388
GSM1524030	2	EMT	Female	<=65	T3-4	N1-3	M0	Dead	1.23227	2.08438	2.91723	2.14644	2.78211	2.38387	3.07976	2.02346	3.76239	3.02269	2.23488	2.35276	2.56723	1.71779	1.51194	1.96033	1.31808	1.95458	1.526	1.73028	1.63996	2.15602	1.43589	1.90643	2.6632	2.82346	2.02336	2.09093	1.54834	1.76547	1.58066	2.39808	1.00193	1.60366	0.957211	2.14304	2.21314	1.47054	1.90886	1.50149	1.72439
GSM1524057	2	EMT	Male	>65	T3-4	N0	M0	Dead	1.25861	2.15293	2.96103	2.15271	2.9249	2.54581	3.11252	2.02145	3.77716	3.03978	2.30052	2.28861	2.45087	1.90446	1.51964	2.04701	1.32014	1.92141	1.29258	1.70855	1.5766	2.12364	1.48909	1.95965	2.76715	2.93266	2.16225	2.08457	1.50606	1.7372	1.64766	2.47756	1.05335	1.6299	0.990525	2.15602	2.23867	1.456	1.8163	1.47783	1.99519
GSM1524059	2	EMT	Male	<=65	T3-4	N0	M0	Alive	1.36928	2.03183	3.03413	2.07573	3.01672	2.33583	2.92709	1.82759	3.39383	2.9249	2.01804	2.43807	2.85799	2.27238	1.58348	1.7961	1.25769	1.68941	1.58468	1.66122	2.25444	2.25004	1.59287	2.04689	2.91106	2.93455	2.40213	2.36801	1.56566	1.84553	1.70145	2.46089	1.05069	1.6069	1.00608	2.20534	2.26763	1.44824	1.86755	1.53001	1.77717
GSM1523744	1	MSI	Male	>65	T1-2	N1-3	M0	Alive	1.13635	1.87226	2.9046	1.95235	2.3942	2.28822	3.09274	1.7432	2.87531	2.88589	1.69764	2.54036	3.127	2.34756	1.66265	1.98778	1.37273	2.05163	1.54782	1.82095	1.98202	2.46218	1.6527	2.15532	2.85249	3.26832	2.19598	2.50262	1.85845	1.87869	1.74606	2.50471	0.965475	2.24287	0.878937	2.36205	2.46201	1.46719	2.10331	1.91183	1.96132
GSM1523801	1	MSI	Male	>65	T1-2	N1-3	M0	Alive	1.02793	1.94851	2.90389	2.08202	2.5813	2.39575	2.95597	1.62746	3.45194	2.76168	2.11857	2.54687	2.76192	1.56034	1.63298	1.96279	1.45094	1.89815	1.59498	1.80763	2.25189	2.26989	1.65604	2.10246	2.93568	3.2787	2.65142	2.38416	1.81038	2.02729	1.66861	2.83921	0.983973	2.23627	0.873894	2.31629	2.53997	1.52365	2.13773	2.08324	1.99324
GSM1523822	1	MSI	Male	>65	T1-2	N0	M0	Alive	1.16342	1.97468	3.11125	2.04551	2.73693	2.47222	2.94455	1.8836	3.63693	2.85219	2.03204	2.56743	2.94727	1.92349	1.52762	1.91521	1.51348	1.91729	1.54455	1.77507	2.11815	2.252	1.61645	2.00846	2.98985	3.02319	2.70647	2.4178	1.63613	1.88974	1.65953	2.41438	1.03134	2.28115	1.13175	2.28316	2.33626	1.39117	2.06208	1.87388	1.97026
GSM1523860	1	MSI	Male	>65	T1-2	N0	M0	Dead	1.10502	1.8766	2.81479	2.0544	2.49707	2.45612	2.97692	1.84245	2.96733	2.56853	1.77725	2.52898	2.96447	2.6534	1.62814	1.98693	1.42225	2.01726	1.55462	1.78098	2.06266	2.36686	1.55165	2.00156	2.86789	3.74884	2.34497	2.41731	1.93657	1.96465	1.70337	2.61403	1.01186	2.18486	0.87327	2.34701	2.30243	1.50538	2.20405	1.8468	2.10246
GSM1523867	1	MSI	Male	<=65	T1-2	N1-3	M0	Dead	1.12896	1.90619	2.95797	2.09945	2.54334	2.43127	2.79146	1.80617	3.47095	2.85308	1.97842	2.66436	2.8743	2.00227	1.60304	2.00874	1.3763	1.88538	1.73935	1.77451	2.08313	2.45173	1.61259	2.08541	2.97473	3.54092	2.66802	2.44	1.87641	1.99898	1.71266	2.55138	1.02586	2.26428	0.958944	2.33811	2.45882	1.4817	2.17181	1.8797	2.05245
GSM1523876	1	MSI	Male	>65	T1-2	N0	M0	Alive	1.08823	1.92073	2.90804	2.1111	2.42446	2.43967	2.94682	1.68552	3.72567	2.75967	1.94339	2.73969	3.03202	2.29698	1.53956	1.93287	1.46183	1.89662	1.80348	1.80603	1.97293	2.46119	1.62388	2.0111	2.86209	3.30404	2.40198	2.42878	1.75678	2.17819	1.69502	2.32315	1.00602	2.50438	0.88142	2.33855	2.43642	1.41998	2.16028	1.88703	2.02978
GSM1523880	1	MSI	Female	<=65	T1-2	N0	M0	Alive	1.09069	1.88041	2.87943	2.10932	2.58113	2.40736	3.00634	1.69919	3.19745	2.84319	2.04649	2.73279	3.06932	2.08408	1.66915	1.99302	1.38246	1.65262	1.69042	1.86876	2.03846	2.28063	1.60412	2.06208	2.94727	3.2583	2.46035	2.45882	1.85157	2.17677	1.72708	2.63523	1.01954	2.27395	0.906993	2.31493	2.46764	1.44129	2.02765	2.00976	1.90764
GSM1523909	2	MSI	Male	>65	T1-2	N1-3	M0	Alive	1.10468	1.93116	3.23286	2.02214	2.58398	2.46815	2.89912	1.91208	3.69884	2.85522	2.26884	2.49897	2.70528	2.09823	1.49549	1.89588	1.29592	1.80343	1.50845	1.79215	1.83046	2.36053	1.6211	1.88608	2.92222	3.34465	2.21276	2.16347	1.58213	1.95467	1.76517	2.09862	0.921635	1.84304	0.899362	2.35717	2.25808	1.41839	1.97962	1.56385	1.91378
GSM1523910	1	MSI	Male	<=65	T3-4	N1-3	M0	Alive	1.07363	1.90239	2.81479	2.06724	2.45783	2.39765	2.99173	1.53992	3.72567	2.66755	1.87338	2.52863	2.8798	2.58319	1.62103	1.8477	1.42778	2.11046	1.64335	1.73119	1.89823	2.61015	1.54623	1.9721	2.79839	2.87345	2.47654	2.38539	1.7476	1.92869	1.70956	2.39973	0.933148	2.16347	0.851219	2.32315	2.44428	1.41781	2.13317	2.04216	2.12314
GSM1523911	2	MSI	Female	>65	T3-4	N1-3	M0	Dead	1.11172	1.92459	2.93531	2.24151	2.82619	2.61903	3.05505	1.85786	3.64591	2.66574	2.0188	2.5327	2.92264	1.88059	1.5849	2.0001	1.27151	1.79853	1.52015	1.79328	2.51277	2.58883	1.52396	1.97497	2.90637	2.7315	2.16122	2.251	1.79409	1.91183	1.74703	1.98057	0.984318	2.17489	0.882634	2.37402	2.45882	1.46321	1.89347	1.88173	1.90391
GSM1524008	1	MSI	Male	<=65	T3-4	N1-3	M0	Dead	1.09685	1.96369	2.57738	2.13394	2.711	2.20668	2.68987	1.77061	3.78322	2.45896	1.77006	2.6931	2.75526	2.46835	1.69709	2.10971	1.38282	2.05978	1.64509	1.77915	2.02145	2.78631	1.61274	2.02346	3.05565	2.55927	3.00593	2.60387	1.7398	2.163	1.76196	2.58358	0.94737	2.41406	0.924607	2.43267	2.27107	1.47509	2.21651	1.63523	2.09419
GSM1524061	1	MSI	Male	>65	T1-2	N1-3	M0	Alive	1.13121	1.94379	2.9957	2.05798	2.22377	2.25736	2.96693	1.76585	3.65734	2.6272	1.88016	2.85522	3.11252	2.34443	1.64931	2.03226	1.46855	1.86961	1.55674	1.84007	2.01233	2.46798	1.61362	2.10019	3.03672	3.30058	2.77078	2.51135	1.87089	2.15293	1.88986	2.38057	1.05187	2.30798	0.883275	2.39449	2.54243	1.54157	2.05839	1.82623	2.06179
GSM1523842	2	MSS/TP53-	Male	>65	T1-2	N1-3	M0	Dead	1.12576	1.9578	3.01901	2.00617	2.76478	2.39927	3.05861	1.79116	3.73702	2.67371	1.91913	2.77486	2.89273	2.33209	1.50284	1.89866	1.35678	1.75048	1.55522	1.80617	2.40273	2.30891	1.53821	2.06394	2.93187	2.841	2.44843	2.4481	1.81468	1.99733	1.56315	2.2552	1.05574	1.85479	0.982989	2.29723	2.27121	1.48589	1.99191	1.63396	2.02097
GSM1523852	1	MSS/TP53-	Male	<=65	T3-4	N1-3	M0	Dead	1.08408	1.99335	3.04856	2.05111	2.69658	2.45748	3.00213	1.69176	3.49624	2.95756	1.93472	2.5058	2.78225	2.17548	1.55209	1.85521	1.40572	1.79026	1.71581	1.81565	1.97962	2.44159	1.56956	2.09093	2.8774	3.09002	2.50903	2.31968	1.71139	1.97073	1.63515	2.31712	0.998704	2.14752	0.937853	2.32385	2.4178	1.49066	2.05808	1.86589	1.99664
GSM1523874	1	MSS/TP53-	Female	>65	T1-2	N0	M0	Alive	1.15554	2.08282	2.91466	2.09603	2.68639	2.3417	2.88688	1.7563	3.44029	3.09274	1.91378	2.60328	2.87703	2.27395	1.67776	1.96241	1.44107	1.78199	1.77885	1.91468	2.41453	2.77838	1.59978	2.33306	3.0602	3.28609	2.84259	2.34673	1.74442	2.26873	1.62073	2.65518	1.01083	1.90302	0.960822	2.27195	2.34929	1.54782	2.13507	2.00786	2.16472
GSM1523877	1	MSS/TP53-	Male	<=65	T1-2	N1-3	M0	Dead	1.08654	2.02493	3.01578	2.17103	2.85768	2.22893	3.02319	1.63021	3.34972	2.67727	1.6409	2.32483	3.01947	2.16006	1.65679	1.97227	1.44438	2.05679	1.78759	1.94339	2.46035	2.42685	1.57695	2.4095	3.15544	2.91754	2.78961	2.56257	1.89535	1.84595	1.651	2.68568	1.02439	2.36267	1.22033	2.35494	2.46605	1.55387	2.10548	2.39732	2.19418
GSM1523890	1	MSS/TP53-	Female	<=65	T3-4	N1-3	M0	Alive	1.17867	1.99808	3.00682	2.11877	2.88077	2.34539	2.89239	1.78443	3.42879	2.68966	1.91913	2.59057	3.06761	2.03866	1.5803	1.91701	1.55702	1.98911	1.77793	1.82136	2.10715	2.45896	1.54378	2.09812	2.89063	3.3901	2.60611	2.41579	1.8726	2.04941	1.6707	2.44516	0.970054	2.29516	0.892299	2.34365	2.41357	1.44291	2.11343	1.89115	1.99191
GSM1523891	2	MSS/TP53-	Female	<=65	T1-2	N0	M0	Alive	1.1388	2.02597	2.96025	2.16449	3.08031	2.33109	2.87076	1.7081	3.52697	3.10569	1.99274	2.69263	2.88859	1.92298	1.55813	1.91414	1.31555	1.90661	1.71728	1.73065	2.25313	2.38955	1.60819	2.02747	3.01333	3.1293	2.58358	2.3428	1.49354	1.94304	1.61543	2.29356	1.03459	1.85074	0.872778	2.37564	2.51418	1.44602	2.23916	1.66726	2.01072
GSM1523892	1	MSS/TP53-	Male	<=65	T1-2	N0	M0	Alive	1.04168	1.877	3.00812	2.02253	2.75678	2.26898	2.88259	1.73282	3.41676	2.79201	2.1176	2.49863	2.65471	1.83865	1.53941	1.74719	1.55283	1.89372	1.6353	1.75218	1.86488	2.44394	1.60954	1.83136	2.68546	3.67625	2.63821	2.24072	1.5806	1.99442	1.78726	2.18352	0.908685	2.08739	0.866652	2.49897	2.47621	1.45873	2.04602	2.06692	1.92717
GSM1523895	1	MSS/TP53-	Male	>65	T1-2	N0	M0	Alive	1.20771	2.03009	3.07258	2.26637	2.93153	2.28673	2.94455	1.79344	3.77716	3.15122	2.09196	2.73562	2.97942	2.09987	1.48901	1.89603	1.54455	1.88804	1.62268	1.98086	2.16347	2.25622	1.57374	2.43594	3.16092	3.29431	3.02081	2.50903	1.81532	1.97962	1.64801	2.1872	1.01919	2.23654	1.06713	2.27261	2.40832	1.51102	2.25897	1.90955	2.01977
GSM1523908	2	MSS/TP53-	Female	<=65	T3-4	N1-3	M0	Alive	1.13327	2.02272	2.87278	2.11749	2.6313	2.50959	2.87776	1.73519	3.81999	2.9414	2.02068	2.55599	2.53811	2.07042	1.62208	1.98569	1.38539	2.06404	1.78024	1.85165	1.88876	2.51985	1.62452	1.94956	2.8627	2.59812	2.40303	2.37968	1.75227	2.17739	1.68606	2.41046	0.963184	2.08282	0.795246	2.37313	2.34101	1.48625	1.9453	1.58826	2.06357
GSM1523942	1	MSS/TP53-	Male	>65	T1-2	N1-3	M0	Alive	1.21792	2.03125	2.91859	2.14547	3.02123	2.30959	2.97387	1.69298	3.61812	3.03772	1.87482	2.65018	3.04693	2.14134	1.65408	1.98105	1.31259	1.91762	1.80352	1.94151	2.22905	2.56053	1.73213	2.03418	3.07861	2.7899	2.58706	2.59701	1.76252	2.22182	1.73267	2.34395	0.918579	2.42139	0.885725	2.45242	2.46798	1.50703	2.40379	1.69856	2.10981
GSM1523953	1	MSS/TP53-	Male	>65	T1-2	N1-3	M0	Alive	0.996853	2.17651	2.79924	2.18319	2.38011	2.37037	3.09875	1.53533	3.85635	2.4558	1.45181	2.66099	2.87703	2.03322	1.81179	2.19214	1.40427	1.82079	1.65461	1.91625	2.22724	2.43967	1.62148	2.22526	3.3285	3.44144	2.60611	2.4077	1.71815	2.14811	1.6693	2.56164	1.10251	2.00874	1.47918	2.68589	2.24871	1.58529	2.29248	1.62126	2.23998
GSM1523997	1	MSS/TP53-	Female	>65	T3-4	N1-3	M0	Dead	1.11781	2.09407	3.077	2.00088	2.43173	2.18901	2.99266	1.65392	3.80241	2.58456	1.72209	2.69761	2.7227	2.68795	1.65992	2.06775	1.35593	2.00108	1.9084	1.77436	2.32442	2.48022	1.61675	2.15305	3.15407	3.4146	2.75171	2.41731	1.81989	2.17537	1.77684	2.38043	0.966817	2.07123	0.945829	2.32981	2.55058	1.55418	1.98768	1.742	2.1699
GSM1523999	1	MSS/TP53-	Male	>65	T1-2	N1-3	M0	Alive	1.0426	1.98294	2.92222	2.1165	2.04812	2.22724	2.8787	1.69404	3.24806	2.38276	2.05477	2.63356	3.02905	2.10268	1.64284	1.94339	1.49216	2.05051	1.56407	1.92683	2.225	2.52272	1.7848	2.13126	3.03413	3.32649	2.77239	2.56723	1.88083	2.41503	1.71003	2.91466	1.00952	2.05602	1.22878	2.6215	2.63336	1.54834	2.19644	1.72045	2.20112
GSM1524003	1	MSS/TP53-	Female	<=65	T1-2	N1-3	M0	Alive	1.06145	2.08131	2.82591	2.12047	2.3608	2.28379	2.95756	1.78637	2.71294	2.43477	1.66471	2.68966	3.22143	2.42637	1.69457	1.93146	1.58475	1.80153	1.88032	1.85735	2.43034	2.59583	1.58804	2.20156	3.03571	3.64591	2.70277	2.65518	1.87014	2.00308	1.8973	2.51418	1.0862	2.147	1.53016	2.41731	2.39765	1.59177	2.10298	2.15117	2.02875
GSM1524009	1	MSS/TP53-	Female	<=65	T1-2	N1-3	M0	Dead	1.15976	2.00645	2.98507	2.14584	2.82784	2.41205	2.94565	1.7464	3.4299	2.6601	2.02346	2.61815	3.12193	2.19807	1.64247	1.96187	1.46801	1.9103	1.62088	1.79416	1.91729	2.53738	1.61675	1.9676	2.91256	3.11752	2.84526	2.56204	1.78717	1.97137	1.80461	2.48808	1.02999	2.14449	0.807694	2.44648	2.45192	1.5006	2.12625	1.85735	2.01374
GSM1524011	1	MSS/TP53-	Female	<=65	T1-2	N1-3	M0	Alive	1.11226	1.85157	3.05913	2.1717	2.08654	2.29037	2.82966	1.67878	3.41919	2.72418	1.89554	2.43267	2.89204	2.12143	1.60582	2.0256	1.40376	1.84612	2.00127	2.06714	2.27904	2.56723	1.75218	1.84494	2.79174	3.44274	2.57677	2.72296	2.03509	2.23041	1.8279	2.3646	1.09082	2.29408	0.96387	2.47792	2.52437	1.49012	2.45847	1.78801	1.92877
GSM1523786	1	MSS/TP53+	Female	<=65	T1-2	N1-3	M1	Dead	1.19911	1.98607	2.97387	2.06217	2.96901	2.39174	2.98582	1.83508	3.4669	2.78469	2.01678	2.65274	2.90495	2.19795	1.56474	1.88599	1.43318	1.84187	1.62962	1.77336	2.09503	2.35717	1.53767	2.08056	2.88589	3.06659	2.6512	2.40118	1.87107	1.99935	1.74314	2.40147	1.01654	2.12647	0.917098	2.33612	2.3336	1.50328	2.07873	1.90912	1.96823
GSM1523804	2	MSS/TP53+	Female	<=65	T3-4	N1-3	M0	Alive	1.12468	1.96323	3.08031	2.06159	2.91821	2.43951	2.9837	1.7618	3.54421	2.80934	2.04028	2.58765	3.01813	1.87388	1.45372	1.92082	1.44503	1.76654	1.63866	1.78426	1.96033	2.36979	1.5637	2.057	2.85189	2.71401	2.57852	2.41593	1.73905	2.03322	1.75186	2.2552	1.03529	2.09324	0.810027	2.29906	2.40478	1.45208	2.22724	1.92613	1.96971
GSM1523814	2	MSS/TP53+	Male	>65	T1-2	N1-3	M0	Alive	1.12318	1.96733	3.24186	2.18778	3.21692	2.41012	2.86753	1.80399	3.76863	2.93455	2.01316	2.77569	2.98582	2.35368	1.55964	1.95034	1.2831	1.79918	1.75858	1.98525	2.0609	2.46089	1.57321	2.23281	2.89604	2.85647	2.79335	2.53289	1.51842	2.20682	1.7169	2.74472	0.972293	1.83565	0.940196	2.33281	2.3	1.56407	2.11866	1.66418	2.0495
GSM1523834	2	MSS/TP53+	Female	>65	T3-4	N1-3	M0	Dead	1.13253	1.98579	3.17515	2.00288	3.05744	2.41265	2.99033	1.83855	3.5286	2.87531	2.05317	2.60993	2.72225	1.89908	1.53358	1.82303	1.35593	1.68523	1.58747	1.67049	2.0766	2.24603	1.58663	2.02243	2.87345	2.79365	2.45628	2.34902	1.6945	1.96981	1.63704	2.31402	1.01906	2.05071	0.890464	2.25557	2.37167	1.43288	2.01946	1.87778	1.85827
GSM1523869	1	MSS/TP53+	Female	>65	T1-2	N1-3	M0	Alive	1.11014	1.94388	2.89341	2.08182	2.61486	2.4632	3.09452	1.87148	3.69884	2.65274	1.72425	2.58826	2.76119	2.26277	1.60189	1.88555	1.4231	1.83597	1.59868	1.79701	2.09862	2.20729	1.64847	2.15892	2.76995	3.4908	2.50404	2.33528	1.75293	2.08904	1.6967	2.94455	0.950233	2.24312	0.904436	2.46456	2.41593	1.41937	2.15282	1.73534	1.94911
GSM1523873	2	MSS/TP53+	Male	<=65	T1-2	N1-3	M1	Dead	1.11954	1.93089	3.14682	2.24502	3.13484	2.31698	2.90053	1.64619	3.55034	3.15407	2.09823	2.73923	3.01429	2.00378	1.60456	1.89781	1.49245	1.76854	1.55216	1.80586	2.15129	2.25301	1.55828	1.94379	2.92672	2.8528	2.63654	2.35423	1.49332	1.99274	1.66742	2.34209	0.911858	2.17295	0.997501	2.35336	2.41205	1.4144	2.14491	2.01438	1.95873
GSM1523894	1	MSS/TP53+	Male	<=65	T1-2	N0	M0	Dead	1.06597	1.8642	2.76715	2.04772	2.63422	2.41109	2.81255	1.8891	2.94727	2.60532	1.86097	2.5867	3.15338	2.4376	1.59014	2.04165	1.53009	1.88632	1.68078	1.87502	2.15929	2.38648	1.67631	2.03954	2.79146	3.80613	2.63674	2.5658	1.86238	2.0766	1.90807	2.50618	0.986712	2.29085	0.93799	2.49793	2.4461	1.47289	2.12252	1.75953	1.95956
GSM1523896	2	MSS/TP53+	Male	<=65	T1-2	N1-3	M0	Dead	1.0875	2.11553	3.21229	2.19759	3.19375	2.38491	2.96242	1.72848	3.18736	2.98073	2.24238	2.63821	2.86617	2.08477	1.60524	1.91071	1.45372	1.82102	1.41789	1.77739	2.30811	2.36622	1.50081	2.2984	2.97228	1.93429	3.0255	2.33109	1.62395	1.84603	1.70345	2.34156	1.04803	2.16006	1.38783	2.43625	2.42269	1.45261	2.0776	1.95432	2.03183
GSM1523898	1	MSS/TP53+	Male	<=65	T1-2	N0	M0	Alive	1.11079	2.08366	2.89063	2.02765	2.87804	2.44577	3.04342	1.57752	3.56856	2.76715	2.01402	2.6019	2.94645	2.10143	1.6312	2.01717	1.34616	1.74222	1.61406	1.65392	2.41406	2.44909	1.57576	2.15905	3.127	3.38695	2.61199	2.46439	1.72896	2.1006	1.75155	2.51483	0.923314	2.30877	0.972109	2.40785	2.33063	1.51418	2.05897	1.71505	2.09934
GSM1523899	1	MSS/TP53+	Female	<=65	T1-2	N1-3	M0	Alive	1.03653	1.93832	2.77353	2.13615	2.77838	2.38387	2.94605	1.79409	2.80175	2.67392	1.73881	2.66296	3.13484	2.1209	1.77586	2.06612	1.63752	1.96004	1.70737	1.90697	2.01384	2.6019	1.58238	2.10781	2.93051	2.88893	2.92264	2.71811	2	2.11385	1.93279	2.28022	0.958783	2.47189	0.86923	2.52038	2.34844	1.50831	2.15746	1.57986	2.15521
GSM1523923	1	MSS/TP53+	Male	<=65	T1-2	N1-3	M0	Dead	1.14011	1.9675	3.0449	2.0126	2.54817	2.29787	2.83355	1.72246	3.25116	2.70206	1.93455	2.66802	2.97228	2.25557	1.61495	1.98366	1.4993	1.75827	1.7081	1.72693	2.15042	2.33796	1.67398	2.25984	2.99804	3.43904	2.83981	2.50081	1.85861	1.98442	1.67143	2.48857	0.990047	2.1192	0.995045	2.37257	2.2681	1.53459	2.13071	1.84426	2.08509
GSM1523931	2	MSS/TP53+	Female	<=65	T1-2	N1-3	M0	Alive	1.08066	2.09872	3.12448	2.20546	3.10761	2.30605	2.89063	1.64455	3.63693	2.91392	2.13252	2.58921	3.0118	1.87581	1.74924	2.06237	1.37239	1.89807	1.60382	1.85448	2.10444	2.27997	1.59522	1.83452	2.92072	2.35247	2.68031	2.59644	1.60878	2.00776	1.78073	2.53924	1.01968	2.34365	0.915631	2.41762	2.36938	1.45165	2.13637	1.93515	2.00747
GSM1524020	1	MSS/TP53+	Male	<=65	T1-2	N1-3	M0	Alive	1.13822	1.93787	3.05208	2.04922	2.8206	2.43559	2.81028	1.70394	3.68643	3.03004	1.92921	2.47338	3.13755	2.41823	1.5173	1.90292	1.40913	1.83392	1.67878	1.82969	2.20112	2.38585	1.59853	2.04831	2.91723	2.9943	2.57539	2.638	1.83096	2.10697	1.7736	2.52722	1.03014	2.35451	1.02363	2.27816	2.33738	1.50675	2.32696	2.0271	2.0464
GSM1524055	2	MSS/TP53+	Male	<=65	T1-2	N1-3	M0	Dead	1.0237	1.98703	3.04441	2.25433	2.96901	2.37592	2.83888	1.70498	3.6024	3.07976	2.01537	2.65018	2.58599	1.91242	1.62133	2.07573	1.37096	1.87686	1.69674	2.09186	2.32247	2.64208	1.64031	1.9556	2.94065	2.82408	2.56892	2.42731	1.64977	2.13116	1.73659	2.36107	0.948783	1.97877	0.91777	2.47222	2.35591	1.49657	2.13742	1.632	1.99844
[truncated: 3 more columns]
